# Supplementary material for: Comprehensive Analysis and Expression Profiling of the OsLAX and OsABCB Auxin Transporter Gene Families in Rice (Oryza sativa) under Phytohormone Stimuli and Abiotic Stresses
Source: Front Plant Sci. 2016 May 3;7:593. doi: 10.3389/fpls.2016.00593 (PMC4853607; doi:10.3389/fpls.2016.00593)
Supplement: Table S4 — Percent ORF nucleotide (bottom-left) and amino acid (up-right, bold) identities among OsABCBs. [file Table4.XLSX]

## Sheet: Sheet1
Table S4 Percent ORF nucleotide (bottom-left) and amino acid (up-right, bold) identities of OsABCBs.
OsABCB	1	2	3	4	5	6	7	8	9	10	11	12	13	14	15	16	17	18	19	20	21	22
1	***	56.5	57.3	56.8	58.2	59.4	41.1	38.6	43.3	58.7	44.1	38.8	38.9	44.8	40.6	46.3	89.5	59.2	57	38.3	38.3	43.1
2	59.5	***	79	57.9	61.7	62.5	36.2	34.2	38.2	49.7	38.3	35.2	34.3	38.4	34.6	45.9	50.6	61.3	57.1	36.3	33.5	39
3	60.2	85	***	58.8	62.1	62.9	40	38.4	43	55.5	43.3	37.2	37.5	43.1	38	44.9	57.3	61.7	58.5	38.5	37.2	41
4	60.3	65.7	64.7	***	68.9	69.6	40.5	37.2	41.7	55.1	41.6	38.8	37.7	42	38.8	44.8	58.2	60.7	63.7	38.5	38	42
5	59.7	62.8	63.8	69.5	***	73.3	41.4	38.7	42.7	58.4	43.9	40.1	38.7	44.9	39.9	45.2	60.8	60.2	65.8	38.8	38.2	42.5
6	61.8	67.5	66.1	71.8	70.8	***	41	37.6	42.4	57.8	42.3	39.1	37.9	44	38.7	47.5	61.6	65.4	70.9	38.4	37.4	41.6
7	49.8	45.7	48.1	49.3	49.4	49.9	***	36.8	53.5	40.1	41.5	38.1	37	42.5	46.8	43.3	41	39.3	41.3	38.8	37.3	41.6
8	49.2	47	49.1	49.3	48.9	48.9	46.8	***	39	37.1	42.4	34.2	82.9	43.3	35.8	43.3	39.7	38.2	38.2	36.6	35.6	41.6
9	51	46.9	49.1	48.7	49	49.8	57.5	47	***	44.6	45.2	40.1	40.4	46.3	51.2	46.7	44.6	42.7	42.4	40	39.2	44.2
10	61.7	57.1	60.6	59.6	57.3	61.3	47.5	47.9	48.5	***	42.8	40.6	37.4	43.4	42	48.6	59.3	57	57.4	40	38.5	40.9
11	52.4	44.4	47.2	46.7	48.9	49.7	49.7	49.1	53.7	49.9	***	39.4	42.1	50.6	41.5	52	47.4	42.1	42.3	40	39	48.3
12	47.6	42.4	44.8	44.9	45.5	46.7	46.4	42.3	51	47	56.6	***	34.1	41.8	39.3	41.8	40.5	37.5	39.2	36	35.2	41.5
13	48.9	46.4	49.1	49.2	48.3	49.5	46.6	76.5	46.6	47.6	47.7	41.8	***	42.8	36.3	43.5	40.1	39.1	38.9	35.9	35.2	41
14	52.2	47.1	50.1	48.4	50.4	51.7	49.8	52.8	53.1	51.2	59.5	52.3	52.1	***	41.7	84	44.3	44	44	40.3	39.8	51.8
15	45.7	40.7	43.5	43	42.3	44.6	49.2	42.4	54.8	48.7	53.7	55.4	41.9	50.1	***	40.9	43.1	39.4	38.7	38.1	35.9	42
16	57.3	52.3	52.1	50.9	52.8	54.4	55.2	54.4	54.1	53.2	58.7	50.5	53.7	77.4	45.8	***	0	46.8	43.4	40.7	40.4	51.7
17	82.2	58.3	61.5	61.6	60.5	61.9	48.9	49.3	51.5	63.3	52.3	47.5	48.1	51.9	50.6	0	***	60.7	63.9	38.5	38.6	44.7
18	59	65.6	64.6	63.8	59.3	63.7	46.2	47	47.9	63.2	47.6	44.7	47.9	50.4	42.8	48.6	64.3	***	61.1	38.5	38.3	41.8
19	59.6	64.8	64.7	69.1	69	72.1	49.2	48.8	50.5	61.2	48.7	45.7	49.1	50	43.3	52.2	63.2	61.4	***	38.2	36.6	40.5
20	47.8	47.7	48.2	48.7	47.9	49	48.1	48	47.2	48.1	48.3	43.6	47.9	49.5	42.4	50.7	48.3	46.5	48.3	***	67.2	40.5
21	47.8	47	48.6	47.8	48	48.8	47.7	47.3	46.8	48.6	47.8	44	47.4	49.7	42	50.9	50	47.2	47.9	72.8	***	38
22	50	45.6	47.3	47.2	47.2	47.7	48.9	47.5	54.2	47.5	61.5	60.8	46.8	58.7	56	56.5	50.1	46.9	47.3	46.9	44.7	***
